# Supplementary material for: Medicinal Hypervalent Tellurium Prodrugs Bearing Different Ligands: A Comparative Study of the Chemical Profiles of AS101 and Its Halido Replaced Analogues
Source: Int J Mol Sci. 2022 Jul 6;23(14):7505. doi: 10.3390/ijms23147505 (PMC9317073; doi:10.3390/ijms23147505)
Supplement: Supplementary file 1 [file ijms-23-07505-s001.zip]

Archive with 1 entries (1 files):
- ijms-1793848-supplementary.pdf
